# Supplementary material for: Transductive learning as an alternative to translation initiation site identification
Source: BMC Bioinformatics. 2017 Feb 2;18:81. doi: 10.1186/s12859-017-1502-6 (PMC5290616; doi:10.1186/s12859-017-1502-6)
Supplement: Additional file 1 — SVM parameters obtained by executing the Grid Search method Due to the high amount of available molecules (around 20 thousand) for the remaining analyzed organisms and the Grid Search’s high runtime (given by the SVM’s execution time and the amount of records in the training set), we use 10% of the available sequences. Those sequences were chosen using the Mersenne Twister method, but keeping the ratio of positive (TIS) and negative (nTIS) classes. Grid Search was executed for each of the organisms and window size defined in this work. This table presents the values for the parameters (C,γ) found by the Grid Search using RBF kernel function, which were used for the training of ISVM and TSVM. (XLS 28.0 kb) [file 12859_2017_1502_MOESM1_ESM.xls]

## Sheet: Plan1
Window Size	Rattus norvegicus		Mus musculus		Homo sapiens		Drosophila melanogaster		Arabidopsis thaliana
	Gamma	C	Gamma	C	Gamma	C	Gamma	C	Gamma	C
235	7.8125 × 10−3	2	4.8828125 × 10−4	8	7.8125 × 10−3	2	7.8125 × 10−3	2	7.8125 × 10−3	8
518	1.220703125 × 10−4	8	1.220703125 × 10−4	32	1.953125 × 10−3	2	1.953125 × 10−3	2	4.8828125 × 10−4	2
800	7.8125 × 10−3	8	1.220703125 × 10−4	8	1.953125 × 10−3	2	1.953125 × 10−3	2	4.8828125 × 10−4	8
1081	3.0517578125 × 10−5	128	1.220703125 × 10−4	8	4.8828125 × 10−4	2	4.8828125 × 10−4	32	3.0517578125 × 10−5	2
1365	1.220703125 × 10−4	32	1.220703125 × 10−4	8	4.8828125 × 10−4	8	1.220703125 × 10−4	8	1.953125 × 10−3	0.5
1650	1.220703125 × 10−4	8	3.05175781 × 10−5	32	3.051757 × 10−5	8	4.8828125 × 10−4	8	1.953125 × 10−3	0.5
